# Supplementary material for: Formulation and Evaluation of Moxifloxacin Loaded Bilosomes In-Situ Gel: Optimization to Antibacterial Evaluation
Source: Gels. 2022 Jul 4;8(7):418. doi: 10.3390/gels8070418 (PMC9323078; doi:10.3390/gels8070418)
Supplement: Supplementary file 1 [file gels-08-00418-s001.zip]

Archive with 1 entries (1 files):
- gels-1754331-supplementary.pdf
